# Supplementary material for: Neoadjuvant camrelizumab and apatinib combined with chemotherapy versus chemotherapy alone for locally advanced gastric cancer: a multicenter randomized phase 2 trial
Source: Nat Commun. 2024 Jan 2;15:41. doi: 10.1038/s41467-023-44309-5 (PMC10762218; doi:10.1038/s41467-023-44309-5)
Supplement: Supplementary file 4 — Source Data [file 41467_2023_44309_MOESM4_ESM.xlsx]

## Sheet: Table 1
No.	Age (1-<60;2->=60)	Sex (1-male;2-female)	ECOG	Lauren (1-intestinal;2-diffuse;3-UN)	Location (0-upper;1-middle;2-lower;3-mixed)	Size，mm	Borrmann (1-II/III;2-IV)	cTNM (AJ-8)	CPS	MSI (1-MSS;2-MSI-H)
1	2	1	0	2	0	75	1	T3N+M0	0	1
2	2	1	1	2	0	45	1	T4N+M0	5	1
3	1	1	0	3	0	60	1	T4N+M0	UN	UN
5	2	1	1	2	0	105	2	T4N+M0	2	1
6	1	1	0	1	1	80	1	T4N+M0	5	2
8	2	1	1	2	2	65	1	T4N+M0	15	1
9	2	1	0	2	2	38	1	T3N+M0	<1	1
10	1	1	0	2	0	55	1	T4N+M0	5	1
11	2	1	1	2	3	100	2	T4N+M0	<1	1
12	1	1	0	2	0	75	1	T4N+M0	1	1
14	1	1	0	1	3	80	1	T4N+M0	30	1
15	2	1	0	2	0	70	1	T4N+M0	1	1
16	2	2	1	2	0	55	1	T4N+M0	1	1
17	1	2	0	2	1	80	1	T4N+M0	5	1
18	2	1	1	2	0	40	1	T4N+M0	5	1
19	2	1	1	2	2	60	1	T4N+M0	0	1
22	2	1	0	2	2	50	1	T4N+M0	<1	2
23	1	1	0	1	0	40	1	T3N+M0	0	1
24	2	1	0	2	3	150	2	T4N+M0	3	1
25	2	1	0	1	0	70	1	T4N+M0	<1	1
26	2	1	0	2	0	60	1	T4N+M0	0	1
27	2	1	0	2	1	75	1	T4N+M0	0	1
28	1	1	0	2	2	40	1	T4N+M0	<1	1
29	1	1	0	2	1	90	1	T4N+M0	5	1
30	2	1	0	2	0	55	1	T4N+M0	2	1
31	2	1	1	2	1	90	1	T4N+M0	10	1
32	1	1	0	3	1	45.2	1	T3N+M0	UN	UN
33	2	1	0	2	3	70	1	T4N+M0	<1	1
35	2	1	1	2	0	100	1	T4N+M0	<1	1
36	2	2	0	2	0	55	1	T3N+M0	0	1
38	1	2	0	2	1	100	1	T4N+M0	0	1
39	2	1	0	1	0	30	1	T3N+M0	5	1
41	1	1	0	2	0	70	1	T4N+M0	7	1
42	2	2	1	2	0	40	1	T4N+M0	0	1
43	2	1	1	2	1	85	1	T4N+M0	20	1
44	2	2	1	2	3	100	2	T4N+M0	1	2
45	2	1	1	2	0	70	1	T4N+M0	0	1
46	1	1	1	2	3	80	2	T4N+M0	0	1
47	1	1	1	2	1	65	1	T4N+M0	0	1
48	1	2	1	2	2	30	1	T3N+M0	0	1
49	2	1	0	2	0	30	1	T3N+M0	0	1
50	2	1	0	1	1	90	1	T4N+M0	5	1
51	1	2	0	2	2	140	1	T4N+M0	0	1
52	2	2	0	2	3	110	2	T4N+M0	5	1
53	1	2	1	1	0	75	1	T4N+M0	0	1
54	1	1	0	2	1	90	1	T4N+M0	10	1
55	2	2	0	2	2	50	1	T4N+M0	3	1
56	2	1	0	2	0	45	1	T4N+M0	<1	1
57	2	1	0	2	3	110	2	T4N+M0	35	1
58	1	1	1	2	2	60	1	T4N+M0	1	1
59	2	2	1	2	2	75	1	T4N+M0	0	1
60	2	1	0	2	0	75	1	T4N+M0	<1	1
62	1	1	0	2	2	50	1	T4N+M0	1	2
64	1	1	0	2	0	65	1	T4N+M0	5	1
65	2	1	1	2	1	45	1	T3N+M0	7	1
66	1	1	0	1	0	65	1	T4N+M0	15	1
67	1	1	0	2	2	45	1	T4N+M0	0	1
68	2	1	0	1	0	25	1	T3N+M0	1	1
69	2	1	1	2	2	50	1	T4N+M0	<1	1
71	2	1	0	1	3	75	1	T4N+M0	5	1
72	2	1	1	2	3	75	2	T4N+M0	2	1
74	2	1	1	2	1	80	1	T4N+M0	1	1
77	2	2	1	2	0	75	1	T4N+M0	0	1
78	2	1	0	2	0	60	1	T4N+M0	1	1
79	2	1	1	1	0	65	1	T4N+M0	3	1
80	1	2	0	2	2	75	1	T4N+M0	0	1
83	1	1	1	2	1	55	1	T4N+M0	15	1
85	1	1	0	2	0	40	1	T4N+M0	<1	1
86	1	1	0	2	3	95	2	T4N+M0	1	1
87	2	2	1	2	3	80	2	T4N+M0	<1	1
88	2	2	0	2	3	70	2	T4N+M0	1	1
90	1	2	0	2	3	125	2	T4N+M0	1	1
91	2	1	0	1	0	30	1	T4N+M0	0	1
92	1	1	0	1	0	40	1	T4N+M0	<1	1
93	2	1	0	2	0	45	1	T4N+M0	1	1
94	2	1	1	1	2	35	1	T4N+M0	<1	1
96	2	1	0	2	0	50	1	T3N+M0	<1	1
97	2	2	1	2	2	55	1	T4N+M0	<1	1
100	2	2	0	2	1	50	1	T3N+M0	5	1
101	1	1	0	1	0	55	1	T4N+M0	1	1
102	1	2	0	2	0	80	1	T4N+M0	<1	1
103	2	1	1	2	0	65	1	T4N+M0	UN	UN
104	2	1	0	2	0	55	1	T4N+M0	15	1
105	1	1	0	2	0	55	1	T4N+M0	2	1
107	2	1	0	2	0	45	1	T4N+M0	3	1
108	2	1	0	2	0	53	1	T4N+M0	1	1
109	2	2	0	2	0	90	1	T4N+M0	2	1
110	2	1	0	1	0	80	1	T4N+M0	5	1
111	2	1	1	1	2	30	1	T4N+M0	3	1
112	2	1	0	2	0	60	1	T4N+M0	30	1
113	2	2	1	2	0	55	1	T4N+M0	0	1
114	2	1	0	2	2	60	1	T4N+M0	<1	1
115	2	1	0	2	0	45	1	T4N+M0	0	1
116	2	1	0	2	0	40	1	T4N+M0	<1	1
117	2	1	0	2	1	40	1	T4N+M0	<1	1
118	2	2	1	2	0	55	1	T4N+M0	2	1
119	1	1	0	1	0	45	1	T4N+M0	10	1
120	1	1	0	1	2	50	1	T4N+M0	20	2
121	2	2	0	2	0	60	1	T4N+M0	0	1
122	2	2	1	1	2	95	1	T4N+M0	<1	1
123	2	1	1	1	2	50	1	T4N+M0	3	2
124	2	1	0	2	0	45	1	T3N+M0	2	1
125	1	2	0	2	2	70	1	T4N+M0	0	1
126	1	2	0	2	3	110	2	T4N+M0	<1	1

## Sheet: Table 2
No.	Surgical approach (1-open;2-laparoscopic;3-robotic)	Surgical extent (1-total;2-distal;3-proximal)	Blood loss,ml	No. of LN examined	No. of LN metastasis	ypT	ypN	ypM	Lymphovascular invasion	Neural invasion	TRG
1	2	1	30	0	21	3	0	0	0	1	TRG2
2	2	1	50	0	29	3	0	0	0	0	TRG1
5	2	1	30	0	29	4	0	0	1	1	TRG3
6	3	1	50	0	42	0	0	0	0	0	TRG0
8	2	2	80	0	34	2	0	0	0	0	TRG2
9	2	2	50	0	26	0	0	0	1	0	TRG0
10	3	1	50	0	110	2	0	0	0	0	TRG1
11	2	1	30	0	42	3	0	0	1	1	TRG3
12	2	1	50	4	19	3	2	0	0	1	TRG2
14	2	1	100	0	82	2	0	0	0	0	TRG1
15	2	1	50	0	30	0	0	0	0	0	TRG0
16	2	1	100	0	33	1	0	0	0	0	TRG1
17	2	1	30	1	51	4	1	0	0	1	TRG3
18	2	1	50	1	40	3	1	0	0	1	TRG2
19	2	1	30	2	46	3	1	0	1	1	TRG2
23	2	1	20	0	62	3	0	0	0	1	TRG2
22	2	1	100	36	46	4	3	0	1	1	TRG3
24	2	1	30	53	86	3	3	0	1	1	TRG3
26	2	1	30	0	27	3	0	0	0	1	TRG2
25	2	1	50	4	60	4	2	0	1	1	TRG3
27	2	1	30	2	58	4	1	0	1	1	TRG2
30	3	1	30	0	39	4	0	0	1	0	TRG3
29	2	1	30	2	41	4	1	0	0	1	TRG3
28	2	2	100	4	25	3	2	0	1	1	TRG2
33	2	1	50	4	17	3	2	0	0	0	TRG1
35	2	1	30	0	51	3	0	0	1	1	TRG2
36	2	1	30	0	42	2	0	0	0	0	TRG2
38	2	1	30	2	101	4	1	0	0	1	TRG3
39	2	1	30	0	57	2	0	0	0	0	TRG1
41	2	1	30	7	51	3	3	0	0	1	TRG3
43	2	1	30	23	56	3	3	0	1	1	TRG3
45	2	1	30	1	86	3	1	0	0	0	TRG2
42	2	1	30	0	39	0	0	0	0	0	TRG0
44	2	1	30	15	54	4	3	0	1	1	TRG3
46	2	1	30	0	52	2	0	0	0	0	TRG1
47	2	1	30	3	41	3	2	0	0	1	TRG2
48	2	2	30	0	34	3	0	0	0	1	TRG2
49	2	1	30	8	37	3	3	0	1	1	TRG2
50	2	1	30	1	37	4	1	0	0	1	TRG3
52	2	1	30	8	22	4	3	0	0	1	TRG2
51	2	1	50	3	40	4	1	0	1	1	TRG3
53	3	1	30	0	60	1	0	0	0	0	TRG3
54	2	1	30	0	62	1	0	0	0	0	TRG3
55	2	2	50	5	38	3	2	0	0	0	TRG2
58	2	2	35	14	54	3	3	0	1	1	TRG2
57	2	1	30	33	77	3	3	0	1	1	TRG3
60	2	1	20	0	26	0	0	0	0	0	TRG0
59	2	2	30	15	76	3	3	0	1	1	TRG2
56	2	1	30	0	27	2	0	0	0	0	TRG1
62	2	1	60	16	36	3	3	0	1	1	TRG2
65	2	1	30	6	39	3	2	0	1	1	TRG3
64	2	1	50	0	67	0	0	0	0	0	TRG0
67	2	2	35	7	39	3	3	0	1	0	TRG3
66	2	1	30	2	61	3	1	0	1	1	TRG3
69	2	1	30	6	39	3	2	0	1	1	TRG2
68	2	1	50	0	36	1	0	0	0	0	TRG1
71	2	1	30	0	79	1	0	0	0	0	TRG1
72	2	1	100	22	25	3	3	0	1	1	TRG3
74	2	1	30	14	53	3	3	0	1	1	TRG3
77	2	1	30	55	99	4	3	0	1	1	TRG3
79	2	1	30	0	61	3	0	0	0	0	TRG2
80	2	1	30	23	45	4	3	1	1	1	TRG3
85	1	3	50	3	22	4	2	0	1	1	TRG3
83	2	1	30	0	65	0	0	0	0	0	TRG0
86	2	1	30	24	54	4	3	0	1	1	TRG2
87	2	1	200	33	35	3	3	0	1	1	TRG3
88	2	1	30	1	55	4	1	1	1	1	TRG3
90	2	1	30	1	35	4	1	0	0	1	TRG2
96	2	1	30	0	50	3	0	0	1	1	TRG3
92	2	1	30	4	32	1	2	0	0	0	TRG1
91	2	1	30	7	48	3	2	0	0	1	TRG3
93	2	1	30	0	30	0	0	0	0	0	TRG0
94	2	2	35	11	39	3	3	0	1	1	TRG3
97	2	1	30	3	23	3	2	0	1	1	TRG3
101	2	1	20	2	26	3	1	0	1	1	TRG2
100	2	1	30	1	30	1	1	0	0	0	TRG1
105	2	1	30	6	36	3	2	0	1	1	TRG2
104	2	1	100	18	56	4	3	0	1	1	TRG3
107	2	1	30	0	40	3	0	0	1	0	TRG2
108	2	1	50	17	23	3	3	0	1	1	TRG3
111	2	2	35	1	28	3	1	0	0	0	TRG1
109	2	1	50	29	46	4	3	0	1	1	TRG3
110	2	1	50	4	34	2	2	0	0	0	TRG2
112	2	1	50	0	51	1	0	0	0	0	TRG1
113	2	1	50	0	38	0	0	0	0	0	TRG0
114	2	2	600	0	29	0	0	0	0	0	TRG0
115	2	1	50	1	27	4	1	0	1	1	TRG3
116	2	1	50	7	49	4	3	0	1	1	TRG3
117	2	1	200	0	16	3	0	0	0	1	TRG3
118	2	1	50	1	34	3	1	0	0	0	TRG2
119	2	1	100	11	51	3	3	0	1	1	TRG3
120	2	2	50	0	30	0	0	0	0	0	TRG0
121	2	1	50	1	41	1	1	0	0	0	TRG1
122	2	1	200	8	36	3	3	0	1	1	TRG2
123	2	2	50	0	46	2	0	0	0	0	TRG3
124	2	1	50	2	32	2	1	0	0	0	TRG3
125	2	2	50	2	47	3	1	0	1	1	TRG2
126	2	1	50	0	24	3	0	0	0	1	TRG3

## Sheet: Table 3
No.	cTNM (AJ-8)	Radiologic response（RECIST 1.1）	ycTNM	TRG	MRP (0-no;1-yes)	R0 (0-R0;1-R1
1	T3N+M0	SD	T3N+M0	TRG2	0	0
2	T4N+M0	CR	T3N0M0	TRG1	1	0
3	T4N+M0	SD	T4N+M0	NA	0	1
5	T4N+M0	PR	T4N0M0	TRG3	0	0
6	T4N+M0	PR	T3N0M0	TRG0	1	0
8	T4N+M0	SD	T4N+M0	TRG2	0	0
9	T3N+M0	CR	T1N0M0	TRG0	1	0
10	T4N+M0	PR	T3N+M0	TRG1	1	0
11	T4N+M0	SD	T3N+M0	TRG3	0	0
12	T4N+M0	PR	T3N+M0	TRG2	0	0
14	T4N+M0	PR	T4N0M0	TRG1	1	0
15	T4N+M0	PR	T2N+M0	TRG0	1	0
16	T4N+M0	PR	T3N+M0	TRG1	1	0
17	T4N+M0	PR	T4N+M0	TRG3	0	0
18	T4N+M0	PR	T3N+M0	TRG2	0	0
19	T4N+M0	SD	T3N+M0	TRG2	0	0
23	T3N+M0	SD	T3N+M0	TRG2	0	0
22	T4N+M0	SD	T4N+M0	TRG3	0	1
24	T4N+M0	PR	T4N+M0	TRG3	0	0
26	T4N+M0	PR	T3N+M0	TRG2	0	1
25	T4N+M0	PR	T4N+M0	TRG3	0	0
27	T4N+M0	PR	T4N+M0	TRG2	0	0
30	T4N+M0	SD	T4N+M0	TRG3	0	0
29	T4N+M0	SD	T4N+M0	TRG3	0	0
28	T4N+M0	PR	T4N+M0	TRG2	0	0
31	T4N+M0	PD	T4N+M0	NA	0	1
32	T3N+M0	NA	NA	NA	0	1
33	T4N+M0	PR	T2N+M0	TRG1	1	0
35	T4N+M0	PR	T3N0M0	TRG2	0	0
36	T3N+M0	PR	T3N+M0	TRG2	0	0
38	T4N+M0	PR	T4N+M0	TRG3	0	0
39	T3N+M0	PR	T2N0M0	TRG1	1	0
41	T4N+M0	SD	T4N+M0	TRG3	0	0
43	T4N+M0	SD	T4N+M0	TRG3	0	0
45	T4N+M0	PR	T3N+M0	TRG2	0	0
42	T4N+M0	PR	T2N+M0	TRG0	1	0
44	T4N+M0	SD	T4N+M0	TRG3	0	0
46	T4N+M0	PR	T3N+M0	TRG1	1	0
47	T4N+M0	PR	T3N+M0	TRG2	0	0
48	T3N+M0	SD	T3N+M0	TRG2	0	0
49	T3N+M0	PR	T3N+M0	TRG2	0	0
50	T4N+M0	SD	T4N+M0	TRG3	0	0
52	T4N+M0	SD	T4N+M0	TRG2	0	0
51	T4N+M0	PR	T4N+M0	TRG3	0	0
53	T4N+M0	PR	T3N0M0	TRG3	0	0
54	T4N+M0	SD	T4N+M0	TRG3	0	0
55	T4N+M0	PR	T4N+M0	TRG2	0	0
58	T4N+M0	SD	T3N+M0	TRG2	0	0
57	T4N+M0	SD	T4N+M0	TRG3	0	0
60	T4N+M0	PR	T2N0M0	TRG0	1	0
59	T4N+M0	PR	T3N+M0	TRG2	0	0
56	T4N+M0	SD	T4N+M0	TRG1	1	0
62	T4N+M0	PR	T4N+M0	TRG2	0	0
65	T3N+M0	SD	T3N+M0	TRG3	0	0
64	T4N+M0	CR	T2N0M0	TRG0	1	0
67	T4N+M0	SD	T4N+M0	TRG3	0	0
66	T4N+M0	PR	T4N+M0	TRG3	0	0
69	T4N+M0	PR	T3N+M0	TRG2	0	0
68	T3N+M0	PR	T2N0M0	TRG1	1	0
71	T4N+M0	PR	T2N0M0	TRG1	1	0
72	T4N+M0	SD	T4N+M0	TRG3	0	0
74	T4N+M0	PR	T4N+M0	TRG3	0	0
77	T4N+M0	SD	T4N+M0	TRG3	0	0
78	T4N+M0	PD	T4N+M1	NA	0	1
79	T4N+M0	PR	T3N+M0	TRG2	0	0
80	T4N+M0	SD	T4N+M0	TRG3	0	1
85	T4N+M0	SD	T4N+M0	TRG3	0	0
83	T4N+M0	PR	T2N0M0	TRG0	1	0
86	T4N+M0	PR	T4N+M0	TRG2	0	1
87	T4N+M0	SD	T4N+M0	TRG3	0	1
88	T4N+M0	SD	T4N+M0	TRG3	0	1
90	T4N+M0	SD	T4N+M0	TRG2	0	0
96	T3N+M0	SD	T3N+M0	TRG3	0	0
92	T4N+M0	PR	T3N0M0	TRG1	1	0
91	T4N+M0	SD	T3N+M0	TRG3	0	0
93	T4N+M0	PR	T2N0M0	TRG0	1	0
94	T4N+M0	SD	T4N+M0	TRG3	0	0
97	T4N+M0	SD	T4N+M0	TRG3	0	0
102	T4N+M0	PD	T4N+M1	NA	0	1
101	T4N+M0	PR	T3N+M0	TRG2	0	0
100	T3N+M0	PR	T2N0M0	TRG1	1	0
103	T4N+M0	PR	T4N+M0	NA	0	1
105	T4N+M0	PR	T3N+M0	TRG2	0	0
104	T4N+M0	SD	T4N+M0	TRG3	0	1
107	T4N+M0	PR	T3N0M0	TRG2	0	0
108	T4N+M0	SD	T4N+M0	TRG3	0	0
111	T4N+M0	PR	T2N+M0	TRG1	1	0
109	T4N+M0	SD	T4N+M0	TRG3	0	0
110	T4N+M0	SD	T3N+M0	TRG2	0	0
112	T4N+M0	PR	T2N+M0	TRG1	1	0
113	T4N+M0	PR	T2N0M0	TRG0	1	0
114	T4N+M0	PR	T2N+M0	TRG0	1	0
115	T4N+M0	SD	T4N+M0	TRG3	0	0
116	T4N+M0	SD	T4N+M0	TRG3	0	0
117	T4N+M0	SD	T4N+M0	TRG3	0	0
118	T4N+M0	SD	T4N+M0	TRG2	0	0
119	T4N+M0	SD	T4N+M0	TRG3	0	0
120	T4N+M0	PR	T3N+M0	TRG0	1	0
121	T4N+M0	PR	T3N+M0	TRG1	1	0
122	T4N+M0	SD	T4N+M0	TRG2	0	0
123	T4N+M0	SD	T3N0M0	TRG3	0	0
124	T3N+M0	SD	T3N+M0	TRG3	0	0
125	T4N+M0	PR	T3N0M0	TRG2	0	0
126	T4N+M0	PR	T4N0M0	TRG3	0	0

## Sheet: Table 4
	Hand–foot syndrome		Hypertension		Proteinuria		Immune pneumonitis		Hypothyroidism		Neutropenia		Leukopenia		Thrombocytopenia		Anemia		ALT elevation		AST elevation		Bilirubin increased		Rash		Nausea		Vomiting		Diarrhoea		Anorexia		Bleeding		Stomatitis		Fatigue		Peripheral sensory neuropathy		Fever
No.	1-2	3-4	1-2	3-4	1-2	3-4	1-2	3-4	1-2	3-4	1-2	3-4	1-2	3-4	1-2	3-4	1-2	3-4	1-2	3-4	1-2	3-4	1-2	3-4	1-2	3-4	1-2	3-4	1-2	3-4	1-2	3-4	1-2	3-4	1-2	3-4	1-2	3-4	1-2	3-4	1-2	3-4	1-2	3-4
2	0	0	0	0	0	0	0	0	0	0	1	0	1	0	0	0	0	0	0	0	0	0	0	0	1	0	1	0	1	0	0	0	0	0	0	0	1	0	1	0	0	0	1	0
5	0	0	0	0	0	0	0	0	0	0	0	0	1	0	0	0	1	0	0	0	0	0	0	0	0	0	0	0	0	0	0	0	0	0	0	0	0	0	1	0	0	0	1	0
6	0	0	0	0	0	0	0	0	0	0	1	0	1	0	0	0	0	0	0	0	0	0	0	0	0	0	0	0	0	0	0	0	1	0	0	0	0	0	1	0	0	0	0	0
10	0	0	0	0	1	0	0	0	0	0	0	0	1	0	0	0	0	0	0	1	1	0	1	0	1	0	1	0	1	0	1	0	0	0	0	0	1	0	0	0	0	0	0	0
11	0	0	0	0	0	0	0	0	0	0	0	1	0	1	0	0	0	0	0	0	0	0	1	0	0	0	0	0	0	0	0	0	0	0	0	0	0	0	0	0	0	0	0	0
15	1	0	0	0	0	0	0	0	0	0	1	0	1	0	0	0	1	0	0	0	1	0	0	0	0	0	0	0	0	0	0	0	0	0	0	0	0	1	0	0	0	0	0	0
17	0	0	0	0	0	0	0	0	0	0	0	1	1	0	0	0	0	0	0	0	0	0	0	0	0	0	1	0	1	0	1	0	0	0	0	0	0	0	0	0	0	0	0	0
18	0	0	0	0	0	0	1	0	0	0	0	0	1	0	0	0	0	0	1	0	1	0	0	0	0	0	0	0	0	0	0	0	0	0	0	0	0	0	0	0	0	0	0	0
19	0	0	0	0	1	0	0	0	0	0	0	0	1	0	0	0	1	0	0	0	0	0	0	0	0	0	0	0	0	0	0	0	0	0	1	0	0	0	0	0	0	0	0	0
24	0	0	0	0	1	0	0	0	1	0	0	0	0	0	0	0	0	0	0	0	0	0	0	0	0	0	0	0	0	0	1	0	0	0	0	0	0	0	0	0	0	0	0	0
27	0	0	0	0	0	0	0	0	0	0	0	0	1	0	0	0	0	0	0	0	0	0	0	0	0	0	0	0	0	0	0	0	0	0	0	0	0	0	1	0	0	0	0	0
35	0	0	0	0	0	0	0	0	0	0	0	0	1	0	1	0	0	0	0	0	0	0	0	0	0	0	0	0	0	0	0	1	1	0	1	0	0	0	0	0	0	0	1	0
38	0	0	0	0	0	0	0	0	0	0	1	0	1	0	0	0	1	0	0	1	0	1	0	0	0	0	1	0	1	0	1	0	0	0	0	0	0	0	0	0	0	0	1	0
39	0	0	0	0	0	0	0	0	0	0	1	0	0	1	1	0	1	0	1	0	0	0	0	0	0	0	1	0	1	0	1	0	1	0	0	0	0	0	1	0	0	0	0	0
43	0	0	0	0	0	0	0	0	0	0	0	0	1	0	0	0	0	0	0	0	0	0	0	0	0	0	1	0	0	0	0	0	0	0	0	0	0	0	0	0	0	0	0	0
46	0	0	0	0	0	0	0	0	1	0	1	0	1	0	0	1	1	0	0	1	0	1	1	0	0	0	0	0	0	0	1	0	1	0	0	0	0	0	0	0	1	0	1	0
47	0	0	0	0	0	0	0	0	0	0	0	0	0	0	0	0	0	0	0	0	0	0	0	0	0	0	0	0	0	0	1	0	1	0	0	0	0	0	1	0	0	0	0	0
50	1	0	1	0	0	0	0	0	0	0	0	0	1	0	1	0	1	0	1	0	1	0	0	0	0	0	1	0	0	0	1	0	1	0	1	0	0	0	0	0	0	0	1	0
52	0	0	0	0	0	0	0	0	0	0	0	1	0	1	1	0	1	0	0	0	0	0	0	0	1	0	0	0	0	0	0	0	0	0	0	0	0	0	0	0	0	0	0	0
53	0	0	0	0	0	0	1	0	1	0	1	0	1	0	0	0	0	0	1	0	1	0	1	0	0	0	1	0	1	0	0	0	0	0	0	0	0	0	1	0	0	0	0	0
57	1	0	0	0	1	0	0	0	0	0	1	0	1	0	0	0	0	0	0	0	0	0	0	0	0	0	0	0	0	0	0	0	1	0	1	0	0	0	0	0	0	0	0	0
59	0	0	0	0	0	0	0	0	0	0	1	0	1	0	1	0	0	0	0	0	0	0	1	0	0	0	0	0	0	0	0	0	0	0	0	0	0	0	0	0	1	0	0	0
60	1	0	0	0	0	0	0	0	1	0	0	0	1	0	0	0	0	0	1	0	1	0	0	0	0	0	1	0	1	0	0	0	0	0	0	0	1	0	0	0	0	0	0	0
64	0	0	1	0	0	0	0	0	0	0	0	0	1	0	0	0	0	0	1	0	1	0	0	0	0	0	1	0	0	0	1	0	1	0	1	0	0	0	0	0	0	0	0	0
66	0	0	0	0	0	0	0	0	0	0	1	0	1	0	0	0	1	0	0	0	0	0	0	0	0	0	0	0	0	0	1	0	0	0	0	0	0	0	0	0	0	0	0	0
67	0	0	0	0	0	0	0	0	0	0	1	0	1	0	0	0	1	0	0	1	1	0	0	0	0	0	0	0	0	0	0	0	0	0	0	0	0	0	0	0	0	0	1	0
69	0	0	0	0	0	0	0	0	0	0	1	0	1	0	0	0	1	0	0	0	0	0	0	0	0	0	0	0	0	0	0	0	0	0	1	0	0	0	1	0	1	0	0	0
74	0	0	1	0	0	0	0	0	0	0	0	0	1	0	0	0	0	0	1	0	1	0	0	0	0	0	1	0	0	0	0	0	0	0	1	0	0	0	0	0	0	0	0	0
85	1	0	0	0	0	0	0	0	0	0	0	0	0	0	0	0	1	0	1	0	0	0	1	0	0	0	0	0	0	0	0	0	1	0	0	0	1	0	1	0	1	0	0	0
93	1	0	1	0	1	0	0	0	0	0	1	0	1	0	1	0	1	0	0	0	0	0	0	0	1	0	0	0	0	0	0	1	1	0	0	0	1	0	0	0	0	0	0	0
94	0	0	1	0	0	0	0	0	0	0	0	1	0	1	0	0	0	1	0	0	0	0	0	0	0	0	1	0	0	0	0	0	0	0	0	1	0	0	1	0	0	0	0	0
100	0	0	1	0	1	0	0	0	0	0	1	0	0	1	0	0	0	0	1	0	1	0	0	0	0	0	0	0	0	0	1	0	0	0	0	0	0	0	0	0	0	0	0	0
102	0	0	0	0	0	0	0	0	0	0	1	0	1	0	0	0	1	0	0	0	0	0	0	0	0	0	0	0	0	0	0	0	0	0	0	0	0	0	0	0	0	0	0	0
105	0	0	0	0	1	0	0	0	1	0	1	0	1	0	0	0	0	0	0	0	0	0	0	0	1	0	0	0	0	0	0	0	0	0	0	0	0	0	0	0	0	0	0	0
111	0	0	0	0	0	0	0	0	1	0	0	0	0	0	0	0	0	0	0	0	0	0	1	0	0	0	0	0	0	0	0	0	0	0	0	0	0	0	0	0	0	0	0	0
112	1	0	0	0	0	0	0	0	0	0	1	0	1	0	0	0	0	0	0	0	1	0	0	0	0	0	1	0	0	0	0	0	0	0	0	0	0	0	0	0	0	0	0	0
114	0	0	0	0	0	0	0	0	0	0	0	0	0	0	0	0	0	0	0	0	0	0	0	0	0	0	0	0	0	0	0	0	0	0	0	0	0	0	0	0	0	0	0	0
115	0	0	0	0	0	0	0	0	0	0	0	0	1	0	1	0	0	0	0	0	0	0	1	0	1	0	0	0	0	0	0	0	0	0	0	0	1	0	1	0	1	0	0	0
119	0	0	0	0	0	0	0	0	0	0	0	1	1	0	0	0	1	0	0	0	0	0	0	0	1	0	1	0	1	0	1	0	0	0	0	0	1	0	1	0	0	0	0	0
120	1	0	0	0	0	0	0	0	0	0	0	0	0	0	0	0	0	0	0	0	0	0	0	0	0	0	0	0	0	0	1	0	0	0	1	0	1	0	1	0	0	0	1	0
121	0	0	0	0	0	0	0	0	0	0	1	0	0	0	0	0	0	0	0	0	0	0	0	0	1	0	1	0	0	0	1	0	0	0	0	0	1	0	1	0	0	0	1	0
123	0	0	0	0	0	0	0	0	0	0	1	0	1	0	0	0	0	0	0	0	0	0	0	0	1	0	0	0	1	0	0	0	0	0	0	0	0	0	0	0	0	0	0	0
124	0	0	0	0	1	0	0	0	0	0	1	0	0	1	0	0	0	0	0	0	0	0	0	0	0	0	0	0	0	0	0	0	0	0	0	0	0	0	0	0	0	0	0	0
1	0	0	0	0	0	0	0	0	0	0	1	0	1	0	0	0	0	0	0	0	0	0	0	0	0	0	1	0	0	0	0	0	1	0	0	0	0	0	0	0	0	0	0	0
3	0	0	0	0	0	0	0	0	0	0	0	0	0	0	0	0	0	0	0	0	0	0	0	0	0	0	0	0	0	0	0	0	0	0	0	0	0	0	0	0	0	0	1	0
8	0	0	0	0	0	0	0	0	0	0	1	0	1	0	0	0	0	0	0	0	0	0	0	0	0	0	1	0	0	0	0	0	1	0	1	0	0	0	1	0	0	0	0	0
12	0	0	0	0	0	0	0	0	0	0	1	0	1	0	0	0	0	0	0	0	0	0	0	0	0	0	1	0	0	0	0	0	0	0	0	0	0	0	0	0	0	0	0	0
14	0	0	0	0	0	0	0	0	0	0	0	0	1	0	0	0	1	0	0	0	0	0	0	0	0	0	0	0	0	0	0	0	0	0	0	0	0	0	0	0	0	0	0	0
16	0	0	0	0	0	0	0	0	0	0	1	0	1	0	0	0	0	0	0	0	0	0	1	0	1	0	0	0	0	0	0	0	0	0	0	0	0	0	1	0	0	0	0	0
22	0	0	0	0	0	0	0	0	0	0	1	0	1	0	0	0	1	0	0	0	0	0	0	0	0	0	0	0	0	0	0	0	0	0	0	0	0	0	0	0	0	0	0	0
23	0	0	0	0	0	0	0	0	0	0	1	0	1	0	0	0	0	0	0	0	0	0	0	0	1	0	1	0	1	0	0	0	1	0	0	0	0	0	1	0	0	0	0	0
26	0	0	0	0	0	0	0	0	0	0	1	0	1	0	0	0	1	0	0	1	0	1	0	0	0	0	0	0	0	0	1	0	0	0	0	0	0	0	0	0	0	0	0	0
29	0	0	0	0	0	0	0	0	0	0	1	0	1	0	0	0	0	0	1	0	0	0	0	0	0	0	1	0	1	0	1	0	1	0	0	0	0	0	0	0	1	0	0	0
30	0	0	0	0	0	0	0	0	0	0	1	0	1	0	0	0	1	0	1	0	1	0	0	0	0	0	1	0	1	0	0	0	1	0	1	0	0	0	0	0	0	0	0	0
31	0	0	0	0	0	0	0	0	0	0	0	0	0	0	0	0	0	0	0	0	0	0	0	0	0	0	0	0	0	0	0	0	0	0	0	0	0	0	1	0	0	0	0	0
36	0	0	0	0	0	0	0	0	0	0	0	0	1	0	0	0	0	0	1	0	1	0	0	0	0	0	1	0	1	0	0	0	1	0	0	0	0	0	1	0	1	0	0	0
41	0	0	0	0	0	0	0	0	0	0	0	0	1	0	0	0	1	0	0	0	0	0	0	0	0	0	0	0	0	0	0	0	1	0	0	0	0	0	1	0	0	0	0	0
42	0	0	0	0	0	0	0	0	0	0	1	0	0	1	0	0	0	0	0	0	0	0	0	0	0	0	0	0	0	0	0	1	0	0	0	0	0	0	0	0	1	0	0	0
44	0	0	0	0	0	0	0	0	0	0	1	0	1	0	0	0	1	0	0	0	0	0	0	0	0	0	1	0	0	0	1	0	0	0	0	0	0	0	1	0	0	0	0	0
45	0	0	0	0	0	0	0	0	0	0	1	0	1	0	0	0	0	0	0	0	0	0	0	0	0	0	0	0	0	0	1	0	0	0	0	0	0	0	0	0	0	0	0	0
48	0	0	0	0	0	0	0	0	0	0	0	0	1	0	0	0	0	0	0	0	0	0	0	0	1	0	0	0	0	0	0	0	0	0	0	0	0	0	0	0	0	0	1	0
49	0	0	0	0	0	0	0	0	0	0	0	0	0	0	0	0	0	0	1	0	1	0	0	0	0	0	0	0	0	0	0	0	0	0	1	0	0	0	0	0	0	0	0	0
54	0	0	0	0	0	0	0	0	0	0	0	0	1	0	0	0	0	0	0	0	0	0	0	0	0	0	0	0	0	0	1	0	0	0	0	0	0	0	0	0	0	0	0	0
56	0	0	0	0	0	0	0	0	0	0	1	0	1	0	0	0	1	0	0	0	0	0	0	0	0	0	0	0	0	0	1	0	1	0	0	0	0	0	1	0	1	0	1	0
58	0	0	0	0	0	0	0	0	0	0	1	0	1	0	0	0	1	0	0	0	0	0	0	0	0	0	0	0	0	0	0	0	0	0	0	0	0	0	0	0	0	0	0	0
62	0	0	0	0	0	0	0	0	0	0	1	0	1	0	0	0	1	0	0	0	0	0	1	0	0	0	1	0	0	0	0	0	0	0	0	0	0	0	0	0	0	0	0	0
65	0	0	0	0	0	0	0	0	0	0	0	0	1	0	0	0	1	0	0	0	0	0	0	0	1	0	0	0	0	0	0	0	1	0	0	0	0	0	0	0	0	0	0	0
68	0	0	0	0	0	0	0	0	0	0	1	0	1	0	0	0	1	0	0	0	1	0	0	0	0	0	0	0	0	0	0	0	0	0	0	0	0	0	0	1	0	0	0	0
71	1	0	0	0	0	0	0	0	0	0	0	0	0	0	0	0	0	0	1	0	1	0	0	0	0	0	0	0	0	0	0	0	0	0	0	0	0	0	0	0	0	0	0	0
77	0	0	0	0	0	0	0	0	0	0	1	0	1	0	0	0	0	0	0	0	0	0	0	0	0	0	1	0	1	0	0	0	0	0	0	0	0	0	0	0	0	0	0	0
78	0	0	0	0	0	0	0	0	0	0	0	0	0	0	0	0	1	0	0	0	0	0	0	0	0	0	1	0	1	0	0	0	0	1	0	0	0	0	0	0	0	0	0	0
79	0	0	0	0	0	0	0	0	0	0	0	0	0	0	0	0	0	0	0	0	0	0	0	0	0	0	0	0	0	0	0	0	0	0	0	0	0	0	0	0	0	0	0	0
80	0	0	0	0	0	0	0	0	0	0	0	0	0	0	0	0	0	0	0	0	0	0	0	0	0	0	1	0	0	0	0	0	0	0	0	1	0	0	0	0	0	0	0	0
83	0	0	1	0	0	0	0	0	0	0	1	0	1	0	0	0	0	0	0	0	0	0	0	0	0	0	1	0	0	0	0	0	0	0	0	0	0	0	0	0	0	0	0	0
86	0	0	0	0	0	0	0	0	0	0	0	0	0	0	0	1	0	0	1	0	0	0	0	0	0	0	0	0	0	0	0	0	0	0	0	0	0	0	0	0	0	0	0	0
88	0	0	0	0	0	0	0	0	0	0	1	0	1	0	0	0	0	0	0	0	0	0	0	0	0	0	0	0	0	0	0	0	0	0	0	0	0	0	0	0	1	0	0	0
90	0	0	0	0	0	0	0	0	0	0	1	0	1	0	0	0	1	0	0	0	0	0	0	0	0	0	1	0	1	0	0	0	0	0	0	0	0	0	1	0	0	0	1	0
91	0	0	1	0	0	0	0	0	0	0	1	0	1	0	0	1	1	0	0	0	0	0	0	0	0	0	0	0	0	0	0	0	0	0	1	0	0	0	1	0	0	0	0	0
92	0	0	1	0	0	0	0	0	0	0	0	0	1	0	0	0	1	0	0	0	0	0	0	0	0	0	1	0	1	0	1	0	0	0	1	0	0	0	1	0	0	0	0	0
96	0	0	0	0	0	0	0	0	1	0	1	0	1	0	0	0	1	0	0	1	0	1	0	0	0	0	1	0	1	0	1	0	0	0	0	0	1	0	1	0	1	0	0	0
97	0	0	1	0	0	0	0	0	0	0	1	0	1	0	0	0	1	0	0	0	0	0	0	0	0	0	1	0	1	0	0	0	0	0	1	0	1	0	1	0	0	0	0	0
101	0	0	0	0	0	0	0	0	0	0	1	0	1	0	0	0	0	0	1	0	1	0	0	0	0	0	0	0	0	0	0	0	0	0	0	0	1	0	1	0	0	0	0	0
104	0	0	0	0	0	0	0	0	0	0	0	0	0	0	0	0	1	0	1	0	1	0	0	0	0	0	0	0	0	0	0	0	0	0	0	0	0	0	0	0	0	0	0	0
107	0	0	0	0	0	0	0	0	0	0	1	0	1	0	0	0	0	0	0	0	0	0	1	0	0	0	0	0	0	0	0	0	0	0	0	0	0	0	1	0	0	0	0	0
109	0	0	0	0	0	0	0	0	0	0	1	0	1	0	0	0	1	0	0	0	0	0	0	0	0	0	1	0	0	0	0	0	0	0	0	0	0	0	1	0	0	0	0	0
110	0	0	1	0	0	0	0	0	0	0	0	0	0	0	0	0	0	0	1	0	0	0	1	0	0	0	0	0	0	0	0	0	0	0	0	0	0	0	0	0	0	0	0	0
113	0	0	0	0	0	0	0	0	0	0	1	0	1	0	0	0	0	0	0	0	0	0	1	0	0	0	1	0	1	0	0	0	0	0	0	0	0	0	0	0	0	0	0	0
116	0	0	0	0	0	0	0	0	0	0	0	0	0	0	0	0	0	0	0	0	0	0	1	0	0	0	0	0	0	0	0	0	1	0	0	0	1	0	1	0	0	0	0	0
117	0	0	0	0	0	0	0	0	0	0	0	0	0	0	0	0	1	0	0	0	0	0	1	0	0	0	0	0	0	0	0	0	0	0	0	0	0	0	0	0	0	0	0	0
118	0	0	0	0	0	0	0	0	0	0	0	0	1	0	0	0	0	0	0	0	0	0	0	0	0	0	0	0	0	0	0	0	0	0	0	0	0	0	0	0	0	1	0	0
122	0	0	0	0	1	0	0	0	0	0	0	1	0	1	0	0	0	0	0	1	0	1	0	0	0	0	1	0	0	0	0	0	0	0	1	0	0	0	0	0	0	0	0	0
125	0	0	1	0	0	0	0	0	0	0	0	1	0	1	0	0	1	0	1	0	1	0	1	0	1	0	1	0	0	0	0	0	0	0	1	0	0	0	1	0	0	0	0	0
126	0	0	0	0	0	0	0	0	0	0	0	0	1	0	0	0	0	0	0	0	0	0	0	0	0	0	0	0	0	0	0	0	0	0	0	0	0	0	0	0	0	0	0	0
55	0	0	0	0	0	0	0	0	0	0	0	0	0	0	0	0	0	0	0	0	0	0	0	0	0	0	1	0	1	0	0	1	0	0	0	0	0	0	1	0	1	0	0	0
108	0	0	0	0	0	0	0	0	0	0	0	0	0	0	0	0	0	0	0	0	0	0	0	0	0	0	0	0	0	0	0	0	0	0	0	0	0	0	0	0	0	0	0	0
103	0	0	0	0	0	0	0	0	0	0	0	1	0	1	0	0	0	0	0	0	0	0	0	0	0	0	0	0	0	0	0	0	0	0	0	0	0	0	0	0	0	0	1	0
9	0	0	0	0	0	0	0	0	0	0	0	0	0	0	0	0	0	0	0	0	0	0	0	0	0	0	1	0	0	0	0	0	0	0	0	0	0	0	0	0	0	0	0	0
32	0	0	0	0	0	0	0	0	0	0	0	0	0	0	0	0	0	0	0	0	0	0	0	0	0	0	0	0	0	0	0	0	0	0	0	0	0	0	0	0	0	0	1	0
33	0	0	0	0	0	0	0	0	0	0	0	0	0	0	0	0	0	0	0	0	0	0	0	0	0	0	1	0	1	0	0	0	0	0	0	0	0	0	1	0	1	0	0	0
72	0	0	0	0	0	0	0	0	0	0	0	0	0	0	0	0	0	0	0	0	0	0	0	0	0	0	0	0	0	0	0	0	0	0	0	0	0	0	0	0	0	0	0	0
87	0	0	0	0	0	0	0	0	0	0	0	0	0	0	0	0	0	0	0	0	0	0	0	0	0	0	1	0	0	0	0	0	0	0	0	0	0	0	0	0	0	0	0	0
25	0	0	0	0	0	0	0	0	0	0	1	0	0	1	0	0	0	0	0	1	0	1	0	0	0	0	1	0	1	0	0	0	0	0	0	0	0	0	0	1	0	0	0	0
28	0	0	0	0	0	0	0	0	0	0	0	0	0	0	0	0	0	0	0	0	0	0	0	0	0	0	0	0	0	0	0	0	0	0	0	0	0	0	0	0	0	0	0	0
51	0	0	0	0	0	0	0	0	0	0	0	0	0	0	0	0	0	0	0	0	0	0	0	0	0	0	1	0	1	0	0	0	1	0	0	0	0	0	0	0	0	0	0	0

## Sheet: Figure 2
No.	Age (1-<60;2->=60)	Sex (1-male;2-female)	ECOG	Lauren (1-intestinal;2-diffuse;3-UN)	Location (0-upper;1-middle;2-lower;3-mixed)	Borrmann (1-II/III;2-IV)	Size (1-<60mm;2-≥60mm)	CPS(1-<1%;2-≥1%)	MSI (1-MSS;2-MSI-H)	MRP
1	2	1	1	2	0	1	2	1	1	0
2	2	1	2	2	0	1	1	2	1	1
5	2	1	2	2	0	2	2	2	1	0
6	1	1	1	1	1	1	2	2	2	1
8	2	1	2	2	2	1	2	2	1	0
9	2	1	1	2	2	1	1	1	1	1
10	1	1	1	2	0	1	1	2	1	1
11	2	1	2	2	3	2	2	1	1	0
12	1	1	1	2	0	1	2	2	1	0
14	1	1	1	1	3	1	2	2	1	1
15	2	1	1	2	0	1	2	2	1	1
16	2	2	2	2	0	1	1	2	1	1
17	1	2	1	2	1	1	2	2	1	0
18	2	1	2	2	0	1	1	2	1	0
19	2	1	2	2	2	1	2	1	1	0
22	2	1	1	2	2	1	1	1	2	0
23	1	1	1	1	0	1	1	1	1	0
24	2	1	1	2	3	2	2	2	1	0
25	2	1	1	1	0	1	2	1	1	0
26	2	1	1	2	0	1	2	1	1	0
27	2	1	1	2	1	1	2	1	1	0
28	1	1	1	2	2	1	1	1	1	0
29	1	1	1	2	1	1	2	2	1	0
30	2	1	1	2	0	1	1	2	1	0
31	2	1	2	2	1	1	2	2	1	0
33	2	1	1	2	3	1	2	1	1	1
35	2	1	2	2	0	1	2	1	1	0
36	2	2	1	2	0	1	1	1	1	0
38	1	2	1	2	1	1	2	1	1	0
39	2	1	1	1	0	1	1	2	1	1
41	1	1	1	2	0	1	2	2	1	0
42	2	2	2	2	0	1	1	1	1	1
43	2	1	2	2	1	1	2	2	1	0
44	2	2	2	2	3	2	2	2	2	0
45	2	1	2	2	0	1	2	1	1	0
46	1	1	2	2	3	2	2	1	1	1
47	1	1	2	2	1	1	2	1	1	0
48	1	2	2	2	2	1	1	1	1	0
49	2	1	1	2	0	1	1	1	1	0
50	2	1	1	1	1	1	2	2	1	0
51	1	2	1	2	2	1	2	1	1	0
52	2	2	1	2	3	2	2	2	1	0
53	1	2	2	1	0	1	2	1	1	0
54	1	1	1	2	1	1	2	2	1	0
55	2	2	1	2	2	1	1	2	1	0
56	2	1	1	2	0	1	1	1	1	1
57	2	1	1	2	3	2	2	2	1	0
58	1	1	2	2	2	1	2	2	1	0
59	2	2	2	2	2	1	2	1	1	0
60	2	1	1	2	0	1	2	1	1	1
62	1	1	1	2	2	1	1	2	2	0
64	1	1	1	2	0	1	2	2	1	1
65	2	1	2	2	1	1	1	2	1	0
66	1	1	1	1	0	1	2	2	1	0
67	1	1	1	2	2	1	1	1	1	0
68	2	1	1	1	0	1	1	2	1	1
69	2	1	2	2	2	1	1	1	1	0
71	2	1	1	1	3	1	2	2	1	1
72	2	1	2	2	3	2	2	2	1	0
74	2	1	2	2	1	1	2	2	1	0
77	2	2	2	2	0	1	2	1	1	0
79	2	1	2	1	0	1	2	2	1	0
80	1	2	1	2	2	1	2	1	1	0
83	1	1	2	2	1	1	1	2	1	1
85	1	1	1	2	0	1	1	1	1	0
86	1	1	1	2	3	2	2	2	1	0
87	2	2	2	2	3	2	2	1	1	0
88	2	2	1	2	3	2	2	2	1	0
90	1	2	1	2	3	2	2	2	1	0
91	2	1	1	1	0	1	1	1	1	0
92	1	1	1	1	0	1	1	1	1	1
93	2	1	1	2	0	1	1	2	1	1
94	2	1	2	1	2	1	1	1	1	0
96	2	1	1	2	0	1	1	1	1	0
97	2	2	2	2	2	1	1	1	1	0
100	2	2	1	2	1	1	1	2	1	1
101	1	1	1	1	0	1	1	2	1	0
104	2	1	1	2	0	1	1	2	1	0
105	1	1	1	2	0	1	1	2	1	0
107	2	1	1	2	0	1	1	2	1	0
108	2	1	1	2	0	1	1	2	1	0
109	2	2	1	2	0	1	2	2	1	0
110	2	1	1	1	0	1	2	2	1	0
111	2	1	2	1	2	1	1	2	1	1
112	2	1	1	2	0	1	2	2	1	1
113	2	2	2	2	0	1	1	1	1	1
114	2	1	1	2	2	1	2	1	1	1
115	2	1	1	2	0	1	1	1	1	0
116	2	1	1	2	0	1	1	1	1	0
117	2	1	1	2	1	1	1	1	1	0
118	2	2	2	2	0	1	1	2	1	0
119	1	1	1	1	0	1	1	2	1	0
120	1	1	1	1	2	1	1	2	2	1
121	2	2	1	2	0	1	2	1	1	1
122	2	2	2	1	2	1	2	1	1	0
123	2	1	2	1	2	1	1	2	2	0
124	2	1	1	2	0	1	1	2	1	0
125	1	2	1	2	2	1	2	1	1	0
126	1	2	1	2	3	2	2	1	1	0

## Sheet: Table S1
No.	CPS(1-<1%;2-≥1%)	CPS(1-<5%;2-≥5%)	MRP
1	1	1	0
2	2	2	1
5	2	1	0
6	2	2	1
8	2	2	0
9	1	1	1
10	2	2	1
11	1	1	0
12	2	1	0
14	2	2	1
15	2	1	1
16	2	1	1
17	2	2	0
18	2	2	0
19	1	1	0
22	1	1	0
23	1	1	0
24	2	1	0
25	1	1	0
26	1	1	0
27	1	1	0
28	1	1	0
29	2	2	0
30	2	1	0
31	2	2	0
33	1	1	1
35	1	1	0
36	1	1	0
38	1	1	0
39	2	2	1
41	2	2	0
42	1	1	1
43	2	2	0
44	2	1	0
45	1	1	0
46	1	1	1
47	1	1	0
48	1	1	0
49	1	1	0
50	2	2	0
51	1	1	0
52	2	2	0
53	1	1	0
54	2	2	0
55	2	1	0
56	1	1	1
57	2	2	0
58	2	1	0
59	1	1	0
60	1	1	1
62	2	1	0
64	2	2	1
65	2	2	0
66	2	2	0
67	1	1	0
68	2	1	1
69	1	1	0
71	2	2	1
72	2	1	0
74	2	1	0
77	1	1	0
79	2	1	0
80	1	1	0
83	2	2	1
85	1	1	0
86	2	1	0
87	1	1	0
88	2	1	0
90	2	1	0
91	1	1	0
92	1	1	1
93	2	1	1
94	1	1	0
96	1	1	0
97	1	1	0
100	2	2	1
101	2	1	0
104	2	2	0
105	2	1	0
107	2	1	0
108	2	1	0
109	2	1	0
110	2	2	0
111	2	1	1
112	2	2	1
113	1	1	1
114	1	1	1
115	1	1	0
116	1	1	0
117	1	1	0
118	2	1	0
119	2	2	0
120	2	2	1
121	1	1	1
122	1	1	0
123	2	1	0
124	2	1	0
125	1	1	0
126	1	1	0

## Sheet: Table S2
No.	Immune pneumonitis	Hypothyroidism	Hepatitis	Hypophysitis
2	0	0	0	0
5	0	0	0	0
6	0	0	0	0
10	0	0	0	0
11	0	0	0	0
15	0	0	0	0
17	0	0	0	0
18	1	0	0	0
19	0	0	0	0
24	0	1	0	0
27	0	0	0	0
35	0	0	0	0
38	0	0	0	0
39	0	0	0	0
43	0	0	0	0
46	0	1	1	0
47	0	0	0	0
50	0	0	0	0
52	0	0	0	0
53	1	1	0	0
57	0	0	0	0
59	0	0	0	0
60	0	1	1	0
64	0	0	0	0
66	0	0	0	0
67	0	0	0	0
69	0	0	0	0
74	0	0	0	0
85	0	0	0	0
93	0	0	0	1
94	0	0	0	0
100	0	0	0	0
102	0	0	0	0
105	0	1	0	0
111	0	1	0	0
112	0	0	0	0
114	0	0	0	0
115	0	0	0	0
119	0	0	0	0
120	0	0	0	0
121	0	0	0	0
123	0	0	0	0
124	0	0	0	0
1	0	0	0	0
3	0	0	0	0
8	0	0	0	0
12	0	0	0	0
14	0	0	0	0
16	0	0	0	0
22	0	0	0	0
23	0	0	0	0
26	0	0	0	0
29	0	0	0	0
30	0	0	0	0
31	0	0	0	0
36	0	0	0	0
41	0	0	0	0
42	0	0	0	0
44	0	0	0	0
45	0	0	0	0
48	0	0	0	0
49	0	0	0	0
54	0	0	0	0
56	0	0	0	0
58	0	0	0	0
62	0	0	0	0
65	0	0	0	0
68	0	0	0	0
71	0	0	0	0
77	0	0	0	0
78	0	0	0	0
79	0	0	0	0
80	0	0	0	0
83	0	0	0	0
86	0	0	0	0
88	0	0	0	0
90	0	0	0	0
91	0	0	0	0
92	0	0	0	0
96	0	1	0	0
97	0	0	0	0
101	0	0	0	0
104	0	0	0	0
107	0	0	0	0
109	0	0	0	0
110	0	0	0	0
113	0	0	0	0
116	0	0	0	0
117	0	0	0	0
118	0	0	0	0
122	0	0	0	0
125	0	0	0	0
126	0	0	0	0
55	0	0	0	0
108	0	0	0	0
103	0	0	0	0
9	0	0	0	0
32	0	0	0	0
33	0	0	0	0
72	0	0	0	0
87	0	0	0	0
25	0	0	0	0
28	0	0	0	0
51	0	0	0	0

## Sheet: Table S3
No.	Ambulation	First flatus	First liquid intake	Postoperative hospital stay	Morbidity	Clavien-Dindo	Transfusion (0-no;1-yes)	Readmission (0-no;1-yes)
1	1	2	3	7	0	/	0	0
2	2	3	4	7	0	/	0	0
5	2	3	4	7	0	/	0	0
6	1	3	4	7	0	/	0	0
8	1	2	3	6	0	/	0	0
10	2	4	5	11	Pneumothorax	3	1	0
11	2	3	4	7	0	/	0	0
15	2	3	4	7	Pneumonia	2	0	1
12	1	2	3	7	Pneumonia	2	0	0
14	2	3	4	7	0	/	0	0
17	2	3	4	8	0	/	0	0
16	1	2	3	7	0	/	0	0
18	2	3	4	7	0	/	0	0
19	3	4	5	21	Pneumonia	2	0	0
24	1	2	3	7	0	/	0	0
23	3	3	4	7	Pneumonia	3	0	0
22	2	3	3	10	0	/	0	0
27	1	2	2	6	0	/	0	0
26	1	2	3	8	0	/	0	0
35	1	2	3	10	0	/	0	0
38	1	3	3	7	0	/	0	0
30	2	3	3	8	Pneumonia	2	0	0
29	1	2	3	8	0	/	0	0
39	1	2	3	7	0	/	0	0
43	2	3	3	8	0	/	0	0
46	2	3	4	7	0	/	0	1
47	2	3	4	9	0	/	0	0
36	3	4	5	14	Pneumonia	2	0	0
50	2	3	4	7	0	/	0	0
52	1	2	3	25	Anastomotic leakage	2	0	0
41	1	2	3	8	0	/	0	0
53	1	2	3	23	Anastomotic leakage	2	0	0
45	2	3	3	7	0	/	0	0
42	2	3	6	9	0	/	0	0
44	1	2	3	25	Anastomotic leakage	2	0	0
57	1	2	3	7	0	/	0	0
59	2	3	4	6	0	/	0	0
48	1	2	3	6	0	/	0	0
49	1	2	3	9	0	/	0	0
60	2	3	4	8	0	/	0	0
64	1	3	4	11	0	/	0	0
51	2	3	6	14	0	/	0	0
66	1	2	3	7	0	/	0	0
54	2	3	4	7	0	/	0	0
55	2	2	4	15	0	/	0	0
58	2	3	4	7	0	/	0	0
67	1	2	3	6	0	/	0	0
69	2	3	4	8	0	/	0	0
74	2	2	2	8	0	/	1	0
56	2	3	4	8	0	/	0	0
62	2	3	4	8	0	/	0	0
65	3	3	4	8	0	/	0	0
85	3	4	8	18	Gastroplegia	2	0	0
93	3	3	4	7	0	/	0	0
94	2	3	4	6	0	/	0	0
100	2	3	4	13	0	/	0	0
68	1	2	3	9	Pneumonia	2	0	0
71	1	2	3	8	0	/	0	0
105	1	2	4	7	0	/	0	0
77	1	2	3	8	0	/	0	0
79	3	4	5	7	0	/	0	0
80	1	2	3	7	0	/	0	0
111	1	2	3	6	0	/	0	0
83	2	3	4	7	0	/	0	0
86	2	3	4	9	0	/	0	0
112	2	3	4	10	0	/	0	0
88	1	2	3	8	0	/	0	0
90	1	2	3	8	0	/	0	0
96	3	3	4	8	0	/	0	0
92	4	3	4	13	0	/	1	0
91	1	2	3	9	0	/	0	0
114	2	3	4	8	0	/	1	0
115	2	3	4	11	0	/	0	0
97	1	2	3	7	0	/	0	0
119	2	3	4	14	Pneumonia	2	0	0
101	2	3	4	8	0	/	0	0
120	1	3	4	7	0	/	0	0
121	2	3	4	7	0	/	0	0
104	2	2	3	9	0	/	0	1
107	1	2	3	8	0	/	0	0
123	1	2	3	7	0	/	0	0
124	1	2	3	13	Pneumonia	2	0	0
109	1	2	3	7	0	/	0	0
110	1	2	3	7	0	/	0	0
108	1	1	2	47	Anastomotic leakage	2	0	0
113	1	2	3	7	0	/	0	0
9	1	2	3	10	0	/	0	0
116	2	2	2	8	0	/	0	0
117	2	3	4	10	0	/	1	0
118	2	4	5	7	0	/	0	0
33	1	2	3	11	0	/	0	0
72	3	4	4	14	0	/	0	0
87	3	5	14	26	Anastomotic leakage	2	0	0
122	3	3	4	8	0	/	1	0
25	1	2	4	11	0	/	0	0
28	1	2	5	10	0	/	0	0
125	1	2	3	7	0	/	0	0
126	1	2	3	7	0	/	0	0

## Sheet: Table S4
No.	Age (1-<60;2->=60)	Sex (0-male;1-female)	ECOG	Lauren (1-intestinal;2-diffuse;3-UN)	Location (0-upper;1-middle;2-lower;3-mixed)	Size,mm	Borrmann (1-II/III;2-IV)	cT stage	Surgical extent (1-total;2-distal)	Lympho-vascular invasion	Neural invasion	ypT stage	ypN stage
1	1	0	0	1	3	120	1	4	2	1	0	1	1
2	1	0	0	1	1	76	0	4	2	1	1	4	2
3	2	0	0	1	3	75	0	4	2	1	1	3	3
4	2	0	1	1	3	63	1	4	2	1	1	2	1
5	1	0	0	2	0	63	0	4	2	0	0	0	0
6	2	0	0	0	0	59	0	4	2	0	0	3	0
7	1	1	0	1	2	58	0	4	1	1	1	3	3
8	2	1	1	0	2	58	0	4	2	0	0	3	0
9	2	0	1	0	1	55	0	4	2	0	1	3	1
10	1	0	0	1	1	50	0	4	2	0	1	3	2
11	1	0	0	0	2	47	0	4	1	0	1	4	3
12	1	0	1	1	0	46	0	4	2	0	0	3	0
13	2	0	1	1	0	45	0	4	1	1	1	3	0
14	1	0	0	0	1	40	0	4	2	1	0	3	3
15	2	0	0	1	0	38	0	4	2	1	0	1	0
16	1	0	0	1	0	34	0	4	2	0	1	3	0
17	2	0	1	0	0	20	0	4	2	0	0	0	0
18	2	0	1	1	2	15	0	3	1	0	0	1	2
19	2	1	1	0	0	45	0	4	2	0	0	2	1
20	1	0	0	0	0	45	0	4	2	0	0	2	0
21	1	0	0	1	0	43	0	4	2	1	0	3	2
22	2	0	0	0	1	25	0	4	2	0	0	1	0
23	1	0	1	0	0	88	0	4	2	1	0	4	3
24	1	0	0	1	0	100	0	4	2	1	1	4	3
25	2	0	0	0	0	43	0	3	2	0	0	0	0
26	1	1	0	1	2	55	0	4	2	1	1	4	3
27	1	1	1	1	0	65	0	4	2	1	1	4	3
28	2	1	0	1	0	33	0	4	1	0	0	1	0
29	2	1	0	0	2	45	0	4	1	0	0	3	0
30	2	0	0	0	2	55	0	4	2	0	0	3	0
31	2	1	0	1	2	76	0	4	2	1	1	4	2
32	1	0	0	1	1	65	0	4	2	1	1	4	2
33	1	0	1	1	2	45	0	4	1	1	1	3	2
34	2	1	0	1	0	59	0	4	2	0	0	3	0
35	1	0	0	1	2	60	0	4	1	1	1	4	3
36	1	0	0	1	2	85	0	4	1	0	0	2	2
37	2	0	0	1	1	55	0	4	No surgery	No surgery	No surgery	No surgery	No surgery
38	1	1	0	1	3	70	0	4	No surgery	No surgery	No surgery	No surgery	No surgery
39	2	1	0	1	3	70	1	4	No surgery	No surgery	No surgery	No surgery	No surgery
40	2	0	1	2	1	65	0	4	2	0	0	1	2
41	1	0	1	1	0	65	0	3	2	0	0	1	0
42	2	1	1	0	0	65	0	4	2	0	0	3	1
43	2	1	1	1	3	85	1	4	2	1	1	3	3
44	1	1	1	1	1	75	0	4	No surgery	No surgery	No surgery	No surgery	No surgery
45	2	1	1	1	1	70	0	4	No surgery	No surgery	No surgery	No surgery	No surgery

## Sheet: Table S5
Project No.	Group	MPR	pCR	RECIST	R0 (0-R0;1-R1)
1	C-SAP	0	0	SD	0
2	C-SAP	0	0	SD	0
3	C-SAP	0	0	SD	0
4	C-SAP	0	0	SD	0
5	C-SAP	1	1	PR	0
6	C-SAP	0	0	PR	0
7	C-SAP	0	0	SD	0
8	C-SAP	0	0	SD	0
9	C-SAP	0	0	PR	0
10	C-SAP	0	0	PR	0
11	C-SAP	0	0	PR	0
12	C-SAP	0	0	PR	0
13	C-SAP	0	0	PR	0
14	C-SAP	0	0	PD	0
15	C-SAP	1	0	PR	0
16	C-SAP	0	0	PR	0
17	C-SAP	1	1	PR	0
18	C-SAP	1	0	PR	0
19	C-SAP	0	0	SD	0
20	C-SAP	1	0	PR	0
21	C-SAP	0	0	SD	0
22	C-SAP	1	0	PR	0
23	C-SAP	0	0	PR	0
24	C-SAP	0	0	SD	0
25	C-SAP	1	1	PR	0
26	C-SAP	0	0	SD	0
27	C-SAP	0	0	SD	0
28	C-SAP	1	0	PR	0
29	C-SAP	1	0	PR	0
30	C-SAP	1	0	SD	0
31	C-SAP	0	0	SD	0
32	C-SAP	0	0	SD	0
33	C-SAP	0	0	SD	0
34	C-SAP	0	0	PR	0
35	C-SAP	0	0	SD	0
36	C-SAP	0	0	SD	0
37	C-SAP	0	0	PR	1
38	C-SAP	0	0	PD	1
39	C-SAP	0	0	PR	1
40	C-SAP	1	0	PR	0
41	C-SAP	0	0	PR	0
42	C-SAP	0	0	PR	0
43	C-SAP	0	0	SD	0
44	C-SAP	0	0	SD	1
45	C-SAP	0	0	PD	1
01-B001	SAP	0	0	SD	0
01-A002	CA-SAP	1	0	CR	0
01-B003	SAP	0	0	SD	1
01-A005	CA-SAP	0	0	PR	0
01-A006	CA-SAP	1	1	PR	0
01-B008	SAP	0	0	SD	0
06-A009	CA-SAP	1	1	CR	0
01-A010	CA-SAP	1	0	PR	0
01-A011	CA-SAP	0	0	SD	0
01-B012	SAP	0	0	PR	0
01-B014	SAP	1	0	PR	0
01-A015	CA-SAP	1	1	PR	0
01-B016	SAP	1	0	PR	0
01-A017	CA-SAP	0	0	PR	0
01-A018	CA-SAP	0	0	PR	0
01-A019	CA-SAP	0	0	SD	0
01-B023	SAP	0	0	SD	0
01-B022	SAP	0	0	SD	1
01-A024	CA-SAP	0	0	PR	0
01-B026	SAP	0	0	PR	1
12-A025	CA-SAP	0	0	PR	0
01-A027	CA-SAP	0	0	PR	0
01-B030	SAP	0	0	SD	0
01-B029	SAP	0	0	SD	0
12-A028	CA-SAP	0	0	PR	0
01-B031	SAP	0	0	PD	1
06-A032	CA-SAP	0	0	NA	1
06-A033	CA-SAP	1	0	PR	0
01-A035	CA-SAP	0	0	PR	0
01-B036	SAP	0	0	PR	0
01-A038	CA-SAP	0	0	PR	0
01-A039	CA-SAP	1	0	PR	0
01-B041	SAP	0	0	SD	0
01-A043	CA-SAP	0	0	SD	0
01-B045	SAP	0	0	PR	0
01-B042	SAP	1	1	PR	0
01-B044	SAP	0	0	SD	0
01-A046	CA-SAP	1	0	PR	0
01-A047	CA-SAP	0	0	PR	0
01-B048	SAP	0	0	SD	0
01-B049	SAP	0	0	PR	0
01-A050	CA-SAP	0	0	SD	0
01-A052	CA-SAP	0	0	SD	0
12-B051	SAP	0	0	PR	0
01-A053	CA-SAP	0	0	PR	0
01-B054	SAP	0	0	SD	0
03-B055	SAP	0	0	PR	0
01-B058	SAP	0	0	SD	0
01-A057	CA-SAP	0	0	SD	0
01-A060	CA-SAP	1	1	PR	0
01-A059	CA-SAP	0	0	PR	0
01-B056	SAP	1	0	SD	0
01-B062	SAP	0	0	PR	0
01-B065	SAP	0	0	SD	0
01-A064	CA-SAP	1	1	CR	0
01-A067	CA-SAP	0	0	SD	0
01-A066	CA-SAP	0	0	PR	0
01-A069	CA-SAP	0	0	PR	0
01-B068	SAP	1	0	PR	0
01-B071	SAP	1	0	PR	0
06-A072	CA-SAP	0	0	SD	0
01-A074	CA-SAP	0	0	PR	0
01-B077	SAP	0	0	SD	0
01-B078	SAP	0	0	PD	1
01-B079	SAP	0	0	PR	0
01-B080	SAP	0	0	SD	1
01-A085	CA-SAP	0	0	SD	0
01-B083	SAP	1	1	PR	0
01-B086	SAP	0	0	PR	1
06-A087	CA-SAP	0	0	SD	1
01-B088	SAP	0	0	SD	1
01-B090	SAP	0	0	SD	0
01-B096	SAP	0	0	SD	0
01-B092	SAP	1	0	PR	0
01-B091	SAP	0	0	SD	0
01-A093	CA-SAP	1	1	PR	0
01-A094	CA-SAP	0	0	SD	0
01-B097	SAP	0	0	SD	0
01-A102	CA-SAP	0	0	PD	1
01-B101	SAP	0	0	PR	0
01-A100	CA-SAP	1	0	PR	0
04-B103	SAP	0	0	PR	1
01-A105	CA-SAP	0	0	PR	0
01-B104	SAP	0	0	SD	1
01-B107	SAP	0	0	PR	0
04-A108	CA-SAP	0	0	SD	0
01-A111	CA-SAP	1	0	PR	0
01-B109	SAP	0	0	SD	0
01-B110	SAP	0	0	SD	0
01-A112	CA-SAP	1	0	PR	0
01-B113	SAP	1	1	PR	0
01-A114	CA-SAP	1	1	PR	0
01-A115	CA-SAP	0	0	SD	0
01-B116	SAP	0	0	SD	0
01-B117	SAP	0	0	SD	0
01-B118	SAP	0	0	SD	0
01-A119	CA-SAP	0	0	SD	0
01-A120	CA-SAP	1	1	PR	0
01-A121	CA-SAP	1	0	PR	0
01-B122	SAP	0	0	SD	0
01-A123	CA-SAP	0	0	SD	0
01-A124	CA-SAP	0	0	SD	0
01-B125	SAP	0	0	PR	0
01-B126	SAP	0	0	PR	0

[truncated: 2 more sheets: Table S6, Figure S1]
